# Supplementary material for: Degradation of Sub-Micrometer Sensitive Polymer Layers of Acoustic Sensors Exposed to Chlorpyrifos Water-Solution
Source: Sensors (Basel). 2022 Feb 5;22(3):1203. doi: 10.3390/s22031203 (PMC8840410; doi:10.3390/s22031203)
Supplement: Supplementary file 1 [file sensors-22-01203-s001.zip]

Archive with 1 entries (1 files):
- sensors-1546261-supplementary.pdf
